# Supplementary material for: Stroke risk stratifications according to CHA2DS2-VASc vs. CHA2DS2-VA in patients with atrial fibrillation: insights from the GLORIA-AF registry
Source: Eur Heart J Cardiovasc Pharmacother. 2025 Apr 28;11(5):433–40. doi: 10.1093/ehjcvp/pvaf031 (PMC12343043; doi:10.1093/ehjcvp/pvaf031)
Supplement: pvaf031_Supplementary_Data [file pvaf031_supplementary_data.zip]

Archive with 2 entries (2 files):
- GLORIAinvestigator.docx
- Revised Supplementary Materials 20250320.docx
